# Supplementary material for: Folate Levels in Patients Hospitalized with Coronavirus Disease 2019
Source: Nutrients. 2021 Mar 2;13(3):812. doi: 10.3390/nu13030812 (PMC8001221; doi:10.3390/nu13030812)
Supplement: Supplementary file 1 [file nutrients-13-00812-s001.zip]

Archive with 5 entries (4 files):
- 1104180-suppl/
- 1104180-suppl/supplementary figure 1.pdf
- 1104180-suppl/Supplementary figure 2.pdf
- 1104180-suppl/Table S1.pdf
- 1104180-suppl/Table S2.pdf
